# Supplementary material for: Protective and Therapeutic Effects of an IL-15:IL-15Rα-Secreting Cell-Based Cancer Vaccine Using a Baculovirus System
Source: Cancers (Basel). 2021 Aug 11;13(16):4039. doi: 10.3390/cancers13164039 (PMC8394727; doi:10.3390/cancers13164039)
Supplement: Supplementary file 1 [file cancers-13-04039-s001.zip]

Archive with 1 entries (1 files):
- cancers-1285019-supplementary.pdf
